# Supplementary material for: Unravelling Diaporthe Species Associated with Woody Hosts from Karst Formations (Guizhou) in China
Source: J Fungi (Basel). 2020 Oct 27;6(4):251. doi: 10.3390/jof6040251 (PMC7712415; doi:10.3390/jof6040251)
Supplement: Supplementary file 1 [file jof-06-00251-s001.zip]

Archive with 1 entries (1 files):
- jof-913464-supplementary.jpg
